# Supplementary material for: Glucose Supplementation Enhances the Bactericidal Effect of Penicillin and Gentamicin on Streptococcus sanguinis Persisters
Source: Antibiotics (Basel). 2025 Jan 5;14(1):36. doi: 10.3390/antibiotics14010036 (PMC11762801; doi:10.3390/antibiotics14010036)
Supplement: Supplementary file 1 [file antibiotics-14-00036-s001.zip]

Archive with 1 entries (1 files):
- antibiotics-3353739-supplementary.pdf
